# Supplementary material for: Hospital-Onset Bloodstream Infections Caused by Eight Sentinel Bacteria: A Nationwide Study in Israel, 2018–2019
Source: Microorganisms. 2022 May 11;10(5):1009. doi: 10.3390/microorganisms10051009 (PMC9147328; doi:10.3390/microorganisms10051009)
Supplement: Supplementary file 1 [file microorganisms-10-01009-s001.zip]

Archive with 1 entries (1 files):
- microorganisms-1704045-supplementary.pdf
